# Supplementary material for: Species classifier choice is a key consideration when analysing low-complexity food microbiome data
Source: Microbiome. 2018 Mar 20;6:50. doi: 10.1186/s40168-018-0437-0 (PMC5859664; doi:10.1186/s40168-018-0437-0)
Supplement: Supplementary file 10 — Table S4. Statistical differences in alpha diversity at different sequencing depths. (XLSX 10 kb) [file 40168_2018_437_MOESM10_ESM.xlsx]

## Sheet: alpha_sub_clark_miseq_OUT
Sequencer	Classifier	Index	100,000 reads versus 1,000,000 reads	100,000 reads versus 7,500,000 reads	1,000,000 reads versus 7,500,000 reads
MiSeq	CLARK	Shannon	1	NA	NA
MiSeq	CLARK	Simpson	0.873	NA	NA
NextSeq	CLARK	Shannon	1	1	1
NextSeq	CLARK	Simpson	1	1	1
Proton	CLARK	Shannon	1	1	1
Proton	CLARK	Simpson	0.873	0.873	0.873
MiSeq	Kaiju	Shannon	1	NA	NA
MiSeq	Kaiju	Simpson	1	NA	NA
NextSeq	Kaiju	Shannon	1	1	1
NextSeq	Kaiju	Simpson	0.873	0.873	0.873
Proton	Kaiju	Shannon	1	1	1
Proton	Kaiju	Simpson	0.873	0.873	0.873
MiSeq	Kraken	Shannon	0.749	NA	NA
MiSeq	Kraken	Simpson	1	NA	NA
NextSeq	Kraken	Shannon	1	1	1
NextSeq	Kraken	Simpson	0.873	0.873	0.873
Proton	Kraken	Shannon	1	1	1
Proton	Kraken	Simpson	0.946	0.946	1
MiSeq	MetaPhlAn2	Shannon	0.423	NA	NA
MiSeq	MetaPhlAn2	Simpson	0.631	NA	NA
NextSeq	MetaPhlAn2	Shannon	0.3	0.3	0.873
NextSeq	MetaPhlAn2	Simpson	0.783	0.783	0.873
Proton	MetaPhlAn2	Shannon	0.224	0.224	0.873
Proton	MetaPhlAn2	Simpson	0.635	0.635	0.873
MiSeq	SLIMM	Shannon	0.749	NA	NA
MiSeq	SLIMM	Simpson	0.749	NA	NA
NextSeq	SLIMM	Shannon	0.873	0.873	0.873
NextSeq	SLIMM	Simpson	0.749	0.749	0.749
Proton	SLIMM	Shannon	1	1	1
Proton	SLIMM	Simpson	0.631	0.631	0.631
