# Supplementary material for: Species classifier choice is a key consideration when analysing low-complexity food microbiome data
Source: Microbiome. 2018 Mar 20;6:50. doi: 10.1186/s40168-018-0437-0 (PMC5859664; doi:10.1186/s40168-018-0437-0)
Supplement: Supplementary file 11 — Table S5. Statistical differences in the relative abundances of enzyme commission (EC) level-4 categories between HUMAnN2 and SUPER-FOCUS. (CSV 16 kb) [file 40168_2018_437_MOESM11_ESM.csv]

Enzyme commission number	P-value
1.1.1.1	<0.001
1.1.1.100	<0.001
1.1.1.102	0.103
1.1.1.103	<0.001
1.1.1.125	0.059
1.1.1.133	<0.001
1.1.1.140	<0.001
1.1.1.169	<0.001
1.1.1.17	0.325
1.1.1.18	<0.001
1.1.1.193	<0.001
1.1.1.202	<0.001
1.1.1.205	<0.001
1.1.1.22	<0.001
1.1.1.23	<0.001
1.1.1.25	<0.001
1.1.1.262	<0.001
1.1.1.267	<0.001
1.1.1.27	<0.001
1.1.1.271	0.605
1.1.1.274	0.464
1.1.1.28	<0.001
1.1.1.284	<0.001
1.1.1.290	<0.001
1.1.1.3	<0.001
1.1.1.30	0.039
1.1.1.302	0.131
1.1.1.31	0.007
1.1.1.34	<0.001
1.1.1.35	<0.001
1.1.1.37	<0.001
1.1.1.38	<0.001
1.1.1.4	0.037
1.1.1.40	<0.001
1.1.1.41	<0.001
1.1.1.42	<0.001
1.1.1.44	<0.001
1.1.1.49	<0.001
1.1.1.57	<0.001
1.1.1.58	0.384
1.1.1.6	<0.001
1.1.1.60	<0.001
1.1.1.69	0.605
1.1.1.81	<0.001
1.1.1.85	<0.001
1.1.1.86	<0.001
1.1.1.87	0.776
1.1.1.94	<0.001
1.1.1.95	<0.001
1.1.2.3	<0.001
1.1.2.4	<0.001
1.1.3.15	<0.001
1.1.3.17	0.917
1.1.5.3	<0.001
1.1.5.4	<0.001
1.10.2.2	<0.001
1.11.1.1	<0.001
1.11.1.15	<0.001
1.11.1.5	<0.001
1.11.1.6	<0.001
1.11.1.9	<0.001
1.13.11.15	0.002
1.13.11.2	0.264
1.13.11.52	0.011
1.13.11.54	<0.001
1.13.11.6	0.01
1.14.11.17	<0.001
1.14.12.17	<0.001
1.14.13.9	0.015
1.14.14.5	0.001
1.14.14.9	0.948
1.14.19.1	<0.001
1.14.99.29	0.002
1.14.99.3	<0.001
1.15.1.1	<0.001
1.16.1.1	<0.001
1.16.3.1	<0.001
1.17.1.2	<0.001
1.17.1.8	<0.001
1.17.4.1	<0.001
1.17.4.2	<0.001
1.18.1.2	<0.001
1.2.1.10	<0.001
1.2.1.11	<0.001
1.2.1.12	<0.001
1.2.1.16	<0.001
1.2.1.19	0.027
1.2.1.2	<0.001
1.2.1.22	<0.001
1.2.1.27	<0.001
1.2.1.3	<0.001
1.2.1.38	<0.001
1.2.1.39	0.002
1.2.1.41	<0.001
1.2.1.60	<0.001
1.2.1.70	0.011
1.2.1.8	0.002
1.2.1.88	<0.001
1.2.3.3	<0.001
1.2.4.1	<0.001
1.2.4.2	<0.001
1.2.4.4	<0.001
1.2.7.1	0.486
1.2.7.3	0.007
1.2.7.5	0.016
1.2.7.8	0.082
1.20.4.1	<0.001
1.3.1.1	0.088
1.3.1.10	<0.001
1.3.1.12	<0.001
1.3.1.14	<0.001
1.3.1.2	0.036
1.3.1.34	<0.001
1.3.1.54	<0.001
1.3.1.9	<0.001
1.3.1.98	<0.001
1.3.3.1	<0.001
1.3.3.11	<0.001
1.3.3.3	<0.001
1.3.5.1	<0.001
1.3.5.2	<0.001
1.3.8.1	<0.001
1.3.98.1	<0.001
1.3.99.1	<0.001
1.3.99.22	<0.001
1.4.1.1	0.019
1.4.1.13	<0.001
1.4.1.14	0.207
1.4.1.16	0.605
1.4.1.2	0.045
1.4.1.4	<0.001
1.4.3.16	<0.001
1.4.3.19	<0.001
1.4.3.4	0.361
1.4.3.5	<0.001
1.4.4.2	<0.001
1.4.99.1	<0.001
1.5.1.10	0.188
1.5.1.12	<0.001
1.5.1.15	0.001
1.5.1.2	<0.001
1.5.1.20	<0.001
1.5.1.3	<0.001
1.5.1.30	0.554
1.5.1.34	<0.001
1.5.3.17	0.02
1.5.5.1	<0.001
1.5.5.2	0.253
1.5.99.8	0.971
1.6.1.2	<0.001
1.6.5.3	<0.001
1.6.5.5	<0.001
1.6.99.3	<0.001
1.6.99.5	0.515
1.7.1.13	<0.001
1.7.1.7	<0.001
1.7.2.1	0.384
1.7.99.4	<0.001
1.8.1.2	<0.001
1.8.1.4	<0.001
1.8.1.7	<0.001
1.8.1.9	<0.001
1.8.4.11	<0.001
1.8.4.12	<0.001
1.8.4.8	<0.001
1.8.7.1	0.07
1.9.3.1	<0.001
1.97.1.4	<0.001
2.1.1.10	<0.001
2.1.1.107	<0.001
2.1.1.114	0.003
2.1.1.131	0.001
2.1.1.132	<0.001
2.1.1.133	<0.001
2.1.1.14	<0.001
2.1.1.144	0.236
2.1.1.148	0.018
2.1.1.151	0.605
2.1.1.163	<0.001
2.1.1.166	<0.001
2.1.1.170	<0.001
2.1.1.177	0.85
2.1.1.182	<0.001
2.1.1.183	<0.001
2.1.1.192	<0.001
2.1.1.193	<0.001
2.1.1.195	<0.001
2.1.1.197	0.917
2.1.1.198	<0.001
2.1.1.200	<0.001
2.1.1.201	0.179
2.1.1.202	0.001
2.1.1.205	<0.001
2.1.1.207	<0.001
2.1.1.211	<0.001
2.1.1.214	0.005
2.1.1.216	<0.001
2.1.1.221	0.144
2.1.1.223	<0.001
2.1.1.228	<0.001
2.1.1.229	0.104
2.1.1.266	<0.001
2.1.1.282	0.041
2.1.1.290	0.001
2.1.1.297	<0.001
2.1.1.310	0.001
2.1.1.314	0.003
2.1.1.33	<0.001
2.1.1.34	0.002
2.1.1.35	<0.001
2.1.1.45	<0.001
2.1.1.63	<0.001
2.1.1.64	<0.001
2.1.1.72	<0.001
2.1.1.74	<0.001
2.1.1.77	<0.001
2.1.1.79	<0.001
2.1.2.1	<0.001
2.1.2.10	<0.001
2.1.2.11	<0.001
2.1.2.2	<0.001
2.1.2.9	<0.001
2.1.3.1	0.917
2.1.3.2	<0.001
2.1.3.3	<0.001
2.1.3.6	0.31
2.2.1.1	<0.001
2.2.1.2	0.003
2.2.1.6	<0.001
2.2.1.7	<0.001
2.2.1.9	<0.001
2.3.1.1	<0.001
2.3.1.117	<0.001
2.3.1.12	<0.001
2.3.1.128	0.003
2.3.1.129	<0.001
2.3.1.15	0.218
2.3.1.16	<0.001
2.3.1.168	<0.001
2.3.1.174	0.144
2.3.1.179	<0.001
2.3.1.180	<0.001
2.3.1.181	0.141
2.3.1.189	0.917
2.3.1.19	0.917
2.3.1.199	<0.001
2.3.1.20	0.175
2.3.1.222	0.917
2.3.1.234	0.04
2.3.1.24	<0.001
2.3.1.29	0.003
2.3.1.30	<0.001
2.3.1.31	<0.001
2.3.1.37	<0.001
2.3.1.39	<0.001
2.3.1.41	<0.001
2.3.1.46	<0.001
2.3.1.47	<0.001
2.3.1.50	<0.001
2.3.1.51	<0.001
2.3.1.54	<0.001
2.3.1.61	<0.001
2.3.1.79	<0.001
2.3.1.8	<0.001
2.3.1.89	<0.001
2.3.1.9	<0.001
2.3.1.n2	0.008
2.3.1.n3	<0.001
2.3.2.2	<0.001
2.3.2.6	<0.001
2.3.2.8	<0.001
2.3.3.10	<0.001
2.3.3.13	<0.001
2.3.3.14	0.004
2.3.3.9	<0.001
2.4.1.1	<0.001
2.4.1.129	<0.001
2.4.1.15	<0.001
2.4.1.18	<0.001
2.4.1.182	<0.001
2.4.1.187	<0.001
2.4.1.21	<0.001
2.4.1.227	<0.001
2.4.1.25	<0.001
2.4.1.250	0.917
2.4.1.34	0.32
2.4.1.57	0.112
2.4.1.7	<0.001
2.4.1.83	0.495
2.4.2.1	<0.001
2.4.2.10	<0.001
2.4.2.14	<0.001
2.4.2.17	<0.001
2.4.2.18	<0.001
2.4.2.19	<0.001
2.4.2.2	<0.001
2.4.2.21	<0.001
2.4.2.22	<0.001
2.4.2.28	<0.001
2.4.2.29	<0.001
2.4.2.4	0.01
2.4.2.6	<0.001
2.4.2.7	<0.001
2.4.2.8	<0.001
2.4.2.9	<0.001
2.5.1.1	0.012
2.5.1.10	<0.001
2.5.1.114	0.13
2.5.1.120	0.515
2.5.1.15	<0.001
2.5.1.16	<0.001
2.5.1.17	<0.001
2.5.1.18	<0.001
2.5.1.19	<0.001
2.5.1.29	<0.001
2.5.1.3	<0.001
2.5.1.30	<0.001
2.5.1.32	<0.001
2.5.1.39	<0.001
2.5.1.46	0.001
2.5.1.47	<0.001
2.5.1.48	<0.001
2.5.1.49	<0.001
2.5.1.54	<0.001
2.5.1.55	<0.001
2.5.1.6	<0.001
2.5.1.61	<0.001
2.5.1.7	<0.001
2.5.1.72	<0.001
2.5.1.74	<0.001
2.5.1.75	<0.001
2.5.1.78	<0.001
2.5.1.87	0.393
2.5.1.9	<0.001
2.6.1.1	<0.001
2.6.1.11	<0.001
2.6.1.13	<0.001
2.6.1.16	<0.001
2.6.1.17	<0.001
2.6.1.19	<0.001
2.6.1.2	0.016
2.6.1.37	0.001
2.6.1.42	<0.001
2.6.1.44	<0.001
2.6.1.52	<0.001
2.6.1.57	<0.001
2.6.1.62	<0.001
2.6.1.83	0.806
2.6.1.85	<0.001
2.6.1.9	<0.001
2.6.99.2	<0.001
2.7.1.1	<0.001
2.7.1.105	0.13
2.7.1.107	<0.001
2.7.1.11	<0.001
2.7.1.113	<0.001
2.7.1.12	<0.001
2.7.1.130	<0.001
2.7.1.137	0.697
2.7.1.144	<0.001
2.7.1.148	<0.001
2.7.1.15	<0.001
2.7.1.156	0.515
2.7.1.16	<0.001
2.7.1.17	<0.001
2.7.1.170	<0.001
2.7.1.2	<0.001
2.7.1.21	<0.001
2.7.1.22	<0.001
2.7.1.23	<0.001
2.7.1.24	<0.001
2.7.1.25	<0.001
2.7.1.26	<0.001
2.7.1.29	0.125
2.7.1.30	<0.001
2.7.1.31	<0.001
2.7.1.32	0.055
2.7.1.33	<0.001
2.7.1.35	<0.001
2.7.1.36	<0.001
2.7.1.39	<0.001
2.7.1.4	<0.001
2.7.1.40	<0.001
2.7.1.45	<0.001
2.7.1.48	<0.001
2.7.1.50	<0.001
2.7.1.59	<0.001
2.7.1.6	<0.001
2.7.1.63	0.112
2.7.1.67	0.241
2.7.1.69	<0.001
2.7.1.71	<0.001
2.7.1.86	0.353
2.7.1.90	0.22
2.7.10.2	<0.001
2.7.11.1	0.217
2.7.13.3	<0.001
2.7.2.1	<0.001
2.7.2.11	<0.001
2.7.2.3	<0.001
2.7.2.4	<0.001
2.7.2.7	0.141
2.7.2.8	<0.001
2.7.3.9	<0.001
2.7.4.1	<0.001
2.7.4.14	0.628
2.7.4.16	<0.001
2.7.4.2	<0.001
2.7.4.25	<0.001
2.7.4.3	<0.001
2.7.4.6	<0.001
2.7.4.7	<0.001
2.7.4.8	<0.001
2.7.4.9	<0.001
2.7.6.1	<0.001
2.7.6.2	<0.001
2.7.6.3	<0.001
2.7.6.5	<0.001
2.7.7.1	<0.001
2.7.7.15	0.363
2.7.7.18	<0.001
2.7.7.19	0.352
2.7.7.2	<0.001
2.7.7.22	<0.001
2.7.7.23	<0.001
2.7.7.24	<0.001
2.7.7.27	<0.001
2.7.7.3	<0.001
2.7.7.38	<0.001
2.7.7.39	<0.001
2.7.7.4	<0.001
2.7.7.41	<0.001
2.7.7.42	<0.001
2.7.7.43	0.064
2.7.7.49	0.07
2.7.7.56	<0.001
2.7.7.6	<0.001
2.7.7.60	<0.001
2.7.7.62	<0.001
2.7.7.7	<0.001
2.7.7.72	<0.001
2.7.7.77	<0.001
2.7.7.8	<0.001
2.7.7.9	<0.001
2.7.8.1	1
2.7.8.11	0.816
2.7.8.13	<0.001
2.7.8.26	<0.001
2.7.8.5	<0.001
2.7.8.7	<0.001
2.7.8.8	<0.001
2.7.9.1	<0.001
2.7.9.2	<0.001
2.7.9.3	<0.001
2.8.1.1	0.001
2.8.1.10	<0.001
2.8.1.4	0.256
2.8.1.6	<0.001
2.8.1.7	<0.001
2.8.1.8	<0.001
2.8.3.16	<0.001
2.8.4.3	<0.001
2.8.4.4	0.151
3.1.1.23	<0.001
3.1.1.29	<0.001
3.1.1.3	<0.001
3.1.1.31	<0.001
3.1.1.5	<0.001
3.1.1.61	<0.001
3.1.1.96	<0.001
3.1.11.2	<0.001
3.1.11.5	<0.001
3.1.11.6	<0.001
3.1.13.1	0.075
3.1.2.12	<0.001
3.1.2.14	<0.001
3.1.2.4	<0.001
3.1.2.6	<0.001
3.1.21.2	<0.001
3.1.21.3	<0.001
3.1.22.4	<0.001
3.1.26.11	<0.001
3.1.26.12	<0.001
3.1.26.3	<0.001
3.1.26.4	<0.001
3.1.26.5	<0.001
3.1.26.8	<0.001
3.1.3.1	<0.001
3.1.3.11	<0.001
3.1.3.12	<0.001
3.1.3.15	<0.001
3.1.3.18	<0.001
3.1.3.25	<0.001
3.1.3.26	<0.001
3.1.3.27	<0.001
3.1.3.3	<0.001
3.1.3.4	0.076
3.1.3.48	<0.001
3.1.3.5	<0.001
3.1.3.7	<0.001
3.1.3.73	<0.001
3.1.3.77	<0.001
3.1.4.16	<0.001
3.1.4.17	0.026
3.1.4.4	0.907
3.1.4.46	<0.001
3.1.5.1	<0.001
3.1.6.1	<0.001
3.11.1.1	0.05
3.13.1.1	0.917
3.2.1.1	<0.001
3.2.1.10	<0.001
3.2.1.122	<0.001
3.2.1.135	<0.001
3.2.1.139	0.062
3.2.1.14	0.116
3.2.1.141	0.05
3.2.1.15	0.941
3.2.1.156	0.917
3.2.1.17	0.085
3.2.1.20	<0.001
3.2.1.21	<0.001
3.2.1.22	<0.001
3.2.1.23	<0.001
3.2.1.24	0.015
3.2.1.26	<0.001
3.2.1.28	<0.001
3.2.1.3	0.02
3.2.1.37	0.099
3.2.1.4	0.152
3.2.1.41	<0.001
3.2.1.52	<0.001
3.2.1.70	0.001
3.2.1.8	0.001
3.2.1.85	<0.001
3.2.1.86	<0.001
3.2.1.89	0.013
3.2.1.96	<0.001
3.2.1.99	0.015
3.2.1.n1	<0.001
3.2.2.1	<0.001
3.2.2.20	<0.001
3.2.2.21	<0.001
3.2.2.23	<0.001
3.2.2.26	0.971
3.2.2.4	0.003
3.2.2.8	<0.001
3.2.2.9	<0.001
3.3.1.1	<0.001
3.4.11.15	0.255
3.4.11.18	<0.001
3.4.11.2	<0.001
3.4.11.4	<0.001
3.4.11.5	<0.001
3.4.11.7	<0.001
3.4.11.9	<0.001
3.4.13.18	<0.001
3.4.13.9	<0.001
3.4.14.11	<0.001
3.4.15.5	0.012
3.4.16.4	<0.001
3.4.17.19	<0.001
3.4.19.1	0.006
3.4.19.13	<0.001
3.4.19.3	<0.001
3.4.21.102	<0.001
3.4.21.105	0.205
3.4.21.53	<0.001
3.4.21.88	<0.001
3.4.21.89	<0.001
3.4.21.92	<0.001
3.4.22.40	<0.001
3.4.23.36	<0.001
3.4.25.1	<0.001
3.4.25.2	<0.001
3.5.1.1	<0.001
3.5.1.10	<0.001
3.5.1.16	<0.001
3.5.1.18	<0.001
3.5.1.19	<0.001
3.5.1.2	<0.001
3.5.1.25	<0.001
3.5.1.28	<0.001
3.5.1.4	0.64
3.5.1.47	<0.001
3.5.1.5	0.003
3.5.1.68	<0.001
3.5.1.87	<0.001
3.5.1.88	<0.001
3.5.1.9	0.011
3.5.2.17	0.003
3.5.2.2	0.003
3.5.2.3	<0.001
3.5.2.5	<0.001
3.5.2.6	<0.001
3.5.2.7	<0.001
3.5.2.9	<0.001
3.5.3.1	<0.001
3.5.3.12	<0.001
3.5.3.4	0.749
3.5.3.6	<0.001
3.5.3.8	0.917
3.5.4.1	<0.001
3.5.4.12	<0.001
3.5.4.13	<0.001
3.5.4.16	<0.001
3.5.4.19	<0.001
3.5.4.2	<0.001
3.5.4.25	<0.001
3.5.4.26	0.144
3.5.4.3	<0.001
3.5.4.33	<0.001
3.5.4.4	<0.001
3.5.4.5	<0.001
3.5.99.2	<0.001
3.5.99.3	<0.001
3.5.99.6	<0.001
3.6.1.1	<0.001
3.6.1.11	<0.001
3.6.1.13	<0.001
3.6.1.17	<0.001
3.6.1.22	<0.001
3.6.1.23	<0.001
3.6.1.27	<0.001
3.6.1.31	<0.001
3.6.1.40	0.672
3.6.1.7	0.175
3.6.3.12	<0.001
3.6.3.14	<0.001
3.6.3.16	<0.001
3.6.3.17	0.767
3.6.3.25	<0.001
3.6.3.3	<0.001
3.6.3.32	<0.001
3.6.3.4	<0.001
3.6.3.40	<0.001
3.6.4.12	<0.001
3.6.4.13	<0.001
3.7.1.3	0.002
3.8.1.2	0.072
4.1.1.1	<0.001
4.1.1.11	0.605
4.1.1.12	<0.001
4.1.1.15	<0.001
4.1.1.17	<0.001
4.1.1.19	<0.001
4.1.1.20	<0.001
4.1.1.21	<0.001
4.1.1.23	<0.001
4.1.1.3	<0.001
4.1.1.31	<0.001
4.1.1.32	<0.001
4.1.1.33	<0.001
4.1.1.36	<0.001
4.1.1.37	0.037
4.1.1.44	<0.001
4.1.1.48	<0.001
4.1.1.49	<0.001
4.1.1.5	<0.001
4.1.1.50	<0.001
4.1.1.65	<0.001
4.1.1.81	<0.001
4.1.1.85	0.742
4.1.2.13	<0.001
4.1.2.14	0.001
4.1.2.25	<0.001
4.1.2.27	0.548
4.1.2.4	<0.001
4.1.2.40	<0.001
4.1.2.48	<0.001
4.1.3.1	<0.001
4.1.3.16	0.112
4.1.3.17	0.85
4.1.3.27	<0.001
4.1.3.30	<0.001
4.1.3.36	<0.001
4.1.3.38	<0.001
4.1.3.44	0.003
4.1.3.6	<0.001
4.1.99.12	0.002
4.1.99.17	<0.001
4.1.99.18	<0.001
4.1.99.3	<0.001
4.2.1.1	<0.001
4.2.1.10	<0.001
4.2.1.109	<0.001
4.2.1.11	<0.001
4.2.1.113	<0.001
4.2.1.126	<0.001
4.2.1.136	<0.001
4.2.1.151	0.515
4.2.1.17	<0.001
4.2.1.19	<0.001
4.2.1.2	<0.001
4.2.1.20	<0.001
4.2.1.22	<0.001
4.2.1.24	<0.001
4.2.1.3	<0.001
4.2.1.33	<0.001
4.2.1.36	0.153
4.2.1.46	<0.001
4.2.1.47	0.046
4.2.1.49	<0.001
4.2.1.51	<0.001
4.2.1.59	<0.001
4.2.1.70	<0.001
4.2.1.75	0.375
4.2.1.79	<0.001
4.2.1.8	<0.001
4.2.1.9	<0.001
4.2.1.96	0.001
4.2.3.1	<0.001
4.2.3.3	0.742
4.2.3.4	<0.001
4.2.3.5	<0.001
4.2.99.18	<0.001
4.2.99.20	<0.001
4.3.1.1	<0.001
4.3.1.12	0.003
4.3.1.16	<0.001
4.3.1.17	<0.001
4.3.1.18	0.062
4.3.1.19	<0.001
4.3.1.3	<0.001
4.3.1.7	<0.001
4.3.2.1	<0.001
4.3.2.2	<0.001
4.3.2.3	0.983
4.3.3.6	0.161
4.3.3.7	<0.001
4.4.1.1	<0.001
4.4.1.21	<0.001
4.4.1.5	<0.001
4.4.1.8	<0.001
4.6.1.1	<0.001
4.6.1.12	<0.001
4.99.1.1	<0.001
4.99.1.3	0.141
5.1.1.1	<0.001
5.1.1.13	<0.001
5.1.1.3	<0.001
5.1.1.7	<0.001
5.1.3.1	<0.001
5.1.3.13	<0.001
5.1.3.14	<0.001
5.1.3.2	<0.001
5.1.3.20	<0.001
5.1.3.21	0.917
5.1.3.3	<0.001
5.1.3.4	<0.001
5.1.3.9	<0.001
5.1.99.1	0.384
5.1.99.6	<0.001
5.2.1.1	<0.001
5.2.1.8	<0.001
5.3.1.1	<0.001
5.3.1.12	<0.001
5.3.1.14	0.605
5.3.1.16	<0.001
5.3.1.17	0.384
5.3.1.22	0.012
5.3.1.23	<0.001
5.3.1.24	<0.001
5.3.1.26	<0.001
5.3.1.4	<0.001
5.3.1.5	<0.001
5.3.1.6	<0.001
5.3.1.8	<0.001
5.3.1.9	<0.001
5.3.3.10	0.169
5.3.3.2	<0.001
5.4.1.2	<0.001
5.4.2.1	<0.001
5.4.2.10	<0.001
5.4.2.11	<0.001
5.4.2.12	0.001
5.4.2.2	<0.001
5.4.2.3	0.085
5.4.2.7	<0.001
5.4.2.8	<0.001
5.4.3.2	<0.001
5.4.3.8	0.001
5.4.4.2	<0.001
5.4.99.12	<0.001
5.4.99.16	<0.001
5.4.99.18	<0.001
5.4.99.2	0.006
5.4.99.25	<0.001
5.4.99.27	0.001
5.4.99.28	0.104
5.4.99.5	<0.001
5.4.99.9	<0.001
5.5.1.4	0.032
5.99.1.2	<0.001
5.99.1.3	<0.001
6.1.1.1	<0.001
6.1.1.10	<0.001
6.1.1.11	<0.001
6.1.1.12	<0.001
6.1.1.13	<0.001
6.1.1.14	<0.001
6.1.1.16	<0.001
6.1.1.17	<0.001
6.1.1.18	<0.001
6.1.1.19	<0.001
6.1.1.2	<0.001
6.1.1.20	<0.001
6.1.1.21	<0.001
6.1.1.22	<0.001
6.1.1.23	<0.001
6.1.1.3	<0.001
6.1.1.4	<0.001
6.1.1.5	<0.001
6.1.1.6	<0.001
6.1.1.7	<0.001
6.1.1.9	<0.001
6.2.1.1	<0.001
6.2.1.22	<0.001
6.2.1.26	<0.001
6.2.1.3	<0.001
6.2.1.30	0.059
6.2.1.5	<0.001
6.3.1.1	<0.001
6.3.1.2	<0.001
6.3.1.5	<0.001
6.3.2.1	<0.001
6.3.2.10	<0.001
6.3.2.13	<0.001
6.3.2.17	<0.001
6.3.2.2	<0.001
6.3.2.3	<0.001
6.3.2.4	<0.001
6.3.2.5	<0.001
6.3.2.6	<0.001
6.3.2.7	<0.001
6.3.2.8	<0.001
6.3.2.9	<0.001
6.3.3.1	<0.001
6.3.3.2	<0.001
6.3.3.3	<0.001
6.3.4.13	<0.001
6.3.4.14	<0.001
6.3.4.15	<0.001
6.3.4.18	0.267
6.3.4.19	<0.001
6.3.4.2	<0.001
6.3.4.20	<0.001
6.3.4.21	<0.001
6.3.4.3	<0.001
6.3.4.4	<0.001
6.3.4.5	<0.001
6.3.4.6	<0.001
6.3.5.11	0.036
6.3.5.2	<0.001
6.3.5.3	<0.001
6.3.5.4	<0.001
6.3.5.5	<0.001
6.3.5.7	<0.001
6.3.5.8	0.486
6.4.1.1	<0.001
6.4.1.2	<0.001
6.4.1.3	<0.001
6.5.1.1	<0.001
6.5.1.2	<0.001
6.6.1.2	<0.001
